# Supplementary material for: Effectiveness and Safety of Pharmacopuncture Therapy Compared to Standard Physical Therapy in Patients with Chronic Knee Pain: A Pilot Study for a Pragmatic Randomized Controlled Trial
Source: Medicina (Kaunas). 2025 Jun 18;61(6):1106. doi: 10.3390/medicina61061106 (PMC12195255; doi:10.3390/medicina61061106)
Supplement: Supplementary file 1 [file medicina-61-01106-s001.zip]

Archive with 1 entries (1 files):
- medicina-3684520-supplementary.pdf
